# Supplementary material for: Integrative Analysis of Terpenoid Profiles and Hormones from Fruits of Red-Flesh Citrus Mutants and Their Wild Types
Source: Molecules. 2019 Sep 23;24(19):3456. doi: 10.3390/molecules24193456 (PMC6804237; doi:10.3390/molecules24193456)
Supplement: Supplementary file 1 [file molecules-24-03456-s001.zip]

Archive with 5 entries (4 files):
- molecules-585719-supplementary/
- molecules-585719-supplementary/Fig. S1.tif
- molecules-585719-supplementary/Fig. S2.tif
- molecules-585719-supplementary/Figure S3.tif
- molecules-585719-supplementary/Table S1 & S2.xlsx
