# Supplementary material for: Integrative Analysis of Terpenoid Profiles and Hormones from Fruits of Red-Flesh Citrus Mutants and Their Wild Types
Source: Molecules. 2019 Sep 23;24(19):3456. doi: 10.3390/molecules24193456 (PMC6804237; doi:10.3390/molecules24193456)
Supplement: Supplementary file 1 [file molecules-24-03456-s001.zip › molecules-585719-supplementary/Table S1 & S2.xlsx]

## Sheet: Table S1
Table S1 Authentic volatile standards used and their equations of standard curves in GC-MS analysis
Chemical	Source a)	Range(µg/ml)	Curvesb)	QI c)	CFd)	R2
Borneol	Sigma	0.48-7.73	y = -0.000327+0.00223x	95	0.798	1
Camphene	Sigma	0.81-14.83	y = 0.000276+0.0007624x	93	0.399	1
d-Camphor	Sigma	0.96-15.42	y = -0.000250+0.000799x	95	0.283	1
E-Carveol	Sigma	0.87-221.81	y=0.00143+0.00908x T1		3.247	0.999
Caryophyllene	Sigma	0.22-13.86	y=-0.00138+0.000727x	93	0.278	0.999
			y=-0.0248+0.0101xT2		3.563	0.999
α-Caryophyllene	Sigma	0.22-14.06	y=-0.00662+0.00231x	93	0.855	0.999
			y=-0.0112+0.00851xT3		3.059	0.999
Citronellal	Sigma	0.83-13.24	y = 0.000187+0.000684x	69	0.358	1
β-Citronellol	Sigma	0.81-13.03	y = -0.000518+0.000734x	69	0.205	0.997
Citronellyl acetate	Alfa	0.42-6.74	y = -0.000118+0.000588x	69	0.196	0.999
Coniferyl alcohol	Sigma	17.12-247.67	y = -0.00906+0.000386x	137	0.091	1
p-Cymene	Sigma	0.83-13.34	y = -0.00471+0.00968x	119	3.224	0.999
Decanal	Sigma	0.80-12.84	y = -0.0009731+0.00149x	70	0.467	0.997
Decanol	Sigma	0.40-6.42	y = -0.000297+0.000358x	70	0.111	1
Dodecanal	Sigma	0.81-12.89	y = 0.0000476+0.000265x	57	0.081	1
Farnesene	Sigma	e
β-Farnesene	Chroma-	0.84-12.86	y = -0.00457+0.00570x	69	1.662	0.997
	Dex	0.80-51.43	y=-0.0336+0.0277x T4		8.855	1
Geranial	Sigma	2.25-144.08	y = -0.00199+0.000994x	69	0.322	1
Geraniol	Alfa	0.22-14.14	y=-0.00120+0.00192x	69	0.634	0.999
			y=-0.0389+0.00743xT5		2.515	0.999
Geranyl acetate	Sigma	0.88-56.63	y = -0.000375+0.00111x	69	0.374	0.999
Geranyl-linalool	Sigma	0.22-14.12	y=-0.0145+0.00246x	69	0.823	0.999
			y=-0.0636+0.0129xT6		4.042	0.999
Hexanal	Sigma	0.80-50.89	y = -0.000490+0.00123x	56	0.457	1
Hexanoic acid	Sigma	115.30-461.18	y=-0.0595+0.000553x	60	0.131	1
Hexanol	Alfa	0.24-15.36	y=-0.0171+0.00184x	56	0.446	0.999
E-2-hexenal	Sigma	3.26-13.06	y=-0.0000512+0.000210x	69	0.083	1
Z-3-Hexenol	Alfa	0.23-14.74	y=-0.00687+0.000896x	67	0.264	0.999
			y=-0.0215+0.00351xT7		0.914	0.914
E-2-Hexenol	Alfa	0.23-14.83	y=-0.0237+0.00101x	57	0.171	0.964
Z-3-Hexenyl caproate	Sigma	0.43-6.80	y = -0.00295+0.00664x	67	1.972	0.995
Hexyl acetate	Sigma	0.85-13.54	y = 0.000190+0.000597x	56	0.306	0.999
Hexyl butyrate	Sigma	0.41-6.62	y = 0.000177+0.00121x	71	0.477	1
Indole	Alfa	0.20-12.50	y=-0.00949+0.00361x	117	1.306	0.999
			y=-0.0192+0.00912xT8		3.109	0.999
d-Limonene	Alfa	22.98-1470.59	y=0.0207+0.0000484x	68	0.51	0.997
Z-Limonene oxide	Sigma	0.29-4.63	y = -0.000105+0.00123x	79	0.431	1
E-Limonene oxide	Sigma	0.60-9.64	y = -0.000651+0.00118x	79	0.356	0.997
Linalool	Alfa	0.23-14.45	y=-0.00626+0.00131x	93	0.454	0.999
			y=-0.0414+0.00870x9		2.872	0.999
Z-Linalool oxide	Sigma	0.11-7.22	y=-0.00353+0.00118x	59	0.396	0.998
E-Linalool oxide	Sigma	0.09-6.01	y=-0.00370+0.00122x	59	0.404	0.998
Methyl palmitate	Sigma	0.98-15.63	y = -0.00751+0.00764x	74	2.299	0.996
β-Myrcene	Sigma	4.88-312.5	y=-0.00257+0.000129x	93	1.045	0.999
Neral	Sigma	0.30-76.37	y = -0.000485+0.000746x	69	0.232	1
Nerol	Sigma	0.85-217.03	y = -0.00847+0.00107x	69	0.221	0.995
E-Nerolidol	Sigma	0.47-7.58	y = -0.00204+0.00366x	69	1.045	0.994
Neryl acetate	Alfa	0.88-905.45	y = -0.00197+0.00129x	69	0.444	1
Nonanal	Sigma	0.80-51.48	y = -0.000264+0.000309x	57	0.106	1
Nonanol	Sigma	0.80-12.86	y = -0.000639+0.000661x	70	0.149	0.998
Nootkatone	Alfa	0.20-12.50	y=-0.00163+0.000348x	147	0.126	0.998
Z-β-Ocimene	Sigma	0.26-16.41	y = -0.00214+0.00183x	93	0.394	0.988
E-β-Ocimene	Sigma	3.26-834.81	y = -0.00358+0.00105x	93	0.359	0.999
Octanal	Sigma	3.19-51.10	y = -0.000125+0.000271x	69	0.089	0.999
Octanoic acid	Sigma	14.20-56.82	y=-0.0132+0.000671x	101	0.106	1
Octanol	Sigma	3.23-51.67	y = -0.00287+0.000514x	69	0.118	0.997
1-Penten-3-ol	Sigma	0.82-13.04	y=-0.000239+0.000621x	57	0.205	1
α-Phellandrene	Sigma	0.23-14.71	y=-0.0108+0.00234x	93	0.838	0.999
			y=-0.0270+0.00644xT10		2.404	0.999
α-Pinene	Sigma	0.23-14.57	y=-0.0178+0.00363x	93	1.296	0.999
			y=-0.0506+0.0108xT11		4.047	0.998
β-Pinene	Alfa	0.23-14.53	y=-0.0113+0.00244x	93	0.875	0.999
Sabinene hydrate	Sigma	0.96-61.50	y = -0.000114+0.000558x	71	0.21	1
		0.96-984.00	y=-0.000424+0.00547x T12		2.14	1
α-Terpinene	Sigma	0.75-192.30	y = -0.00135+0.000895x	121	0.329	1
γ-Terpinene	Sigma	0.82-841.50	y = -0.000904+0.00132x	93	0.519	1
α-Terpineol	Alfa	0.21-13.32	y=-0.00486+0.00133x	59	0.47	0.999
			y=-0.0273+0.00939xT13		3.415	0.999
4-Terpineol	Sigma	0.90-14.44	y = -0.00226+0.00317x	111	1.017	0.997
Terpinolene	Sigma	0.77-48.97	y = -0.000721+0.00130x	136	0.493	0.999
Undecane	Sigma	0.72-11.49	y = 0.00152+0.00109x	57	0.815	0.999
Undecanal	Sigma	0.78-12.53	y = -0.00124+0.00159x	57	0.473	0.996
Valencene	Sigma	2.93-46.81	y = -0.00507+0.000984x	161	0.235	0.99
a Sigma: Sigma-Aldrich Co. Ltd (St Louis, MO, USA); Alfa: Alfa Aesar Co. Ltd (Heysham, Lancashire, U.K.); ChromaDex: ChromaDex, Inc. (Irvine, CA, USA). b The equations of curves without a superscript character were calculated in SIM mode; the equations of curves with T1 - T13 were obtained in TIC mode (italic); y is the ratio of the area of the peak of an authentic standard to that of the interna…

## Sheet: Table S2
Table S2 Ratios of volatiles in the flavedo between red-flesh citrus mutants and their corresponding wild types.
Compounds a	RI b	RI* c	R-An & An d	R_GX & GX
Monoterpenes
α-ThujeneT10	931	929	0.691878
α-Pinene	938	937	-0.36928
Camphene	956	951
Sabinene	979	974	0.782923
β-Pinene	982	979	0.613721
β-Myrcene	994	991	-0.459316
PseudolimoneneT11	1008	1004
α-Phellandrene	1011	1005
α-Terpinene	1023	1017
SylvestreneT11	1027	1027
d-Limonene	1038	1030	-0.239774
β-PhellandreneT10	1040	1031	1.32563
(Z)-β-Ocimene	1044	1038
(E)-β-Ocimene	1055	1049		-0.389947
4-CareneT11	1060	1009
γ-Terpiene	1066	1060
Terpinolene	1090	1088
Monoterpene alcohols
(Z)-Sabinene hydrate	1079	1077
β-Linalool	1107	1099	-1.48156
(E)-p-Mentha-2,8-dienolT12	1133	1123	-1.29747
4-Terpineol	1190	1177
α-Terpineol	1206	1189	-0.484791
(E)-PiperitolT1	1220	1208
Citronellol	1236	1228
Geraniol	1261	1255
p-Mentha-1(7),8(10)-dien-9-olT1	1303	/	-1.34765
Monoterpene aldehydes
Citronellal	1164	1153	-0.57489
Neral	1251	1240	-0.433538
Geranial	1281	1270	-0.435987
PerillalT13	1291	1272	-1.37915
Monoterpene esters
Neryl acetate	1366	1364	-0.616671
Geranyl acetate	1385	1382		-1.13245
Monoterpene oxides
(Z)-Linalool oxide	1078	1074		-1.73697
(E)-Linalool oxide	1093	1086
(Z)-Limonene oxide	1143	1134
(E)-Limonene oxide	1148	1138	-3.94753
Sesquiterpenes
δ-ElemeneT13	1338	1338
CopaeneT13	1380	1376	-0.887182
β-CubebeneT3	1391	1389	-0.977136
β-ElemeneT13	1393	1391
Caryophyllene	1424	1419	1.18543	-1.19745
β-Farnesene	1457	1457	2.58782
α-Caryophyllene	1461	1454	-0.422234
Germacrene DT2	1487	1481	-0.797266	-0.749591
γ-SelineneT3	1489	1481	0.946229
Valencene	1497	1492	0.864848
ElixeneT13	1500	1471		-0.478654
α-MuuroleneT3	1505	1499
α-FarneseneT4	1508	1508	3.53426
δ-CadineneT13	1524	1524	-1.14767
α-PanasinsenT13	1525	1527	2.48847
β-SesquiphellandreneT4	1530	1524
Germacrene BT13	1566	1557
Sesquiterpene alcohols
(E)-Nerolidol	1567	1564
Germacrene D-4-olT3	1585	1574
Farnesol	1727	1713		2.72365
Sesquiterpene aldehydes
β-SinensalT3	1705	1695
α-SinensalT3	1767	1752
Sesquiterpene ketone
Nootkatone	1824	1808
Sesquiterpene oxide
Caryophyllene oxide	1591	1581	1.68118
Alcohols
(Z)-3-Hexenol	868	856
(E)-2-Hexenol	878	862
Hexanol	881	868		2.54433
Octanol	1081	1071
Aldehydes
3-HexenalT7	811	810
Hexanal	812	800
(E)-2-Hexenal	870	854	-0.618437
Nonanal	1116	1104	-0.693573
Decanal	1216	1206
Undecanal	1318	1307	-1.67114
Dodecanal	1418	1409
Alkane
Undecane	1100	1100
Apocarotenoid
Methyl-β-iononeT8	1515	/
Monoterpenes			-0.231612	-0.338689
Monoterpene alcohols			-1.22297	0.1278
Monoterpene aldehydes			-0.542865	-0.443382
Monoterpene oxides			-2.6245	-1.58894
Monoterpene esters			-0.452512	-1.6746
Sesquiterpenes			0.686148	-0.485563
Sesquiterpene alcohols			-0.191288	2.72365
Sesquiterpene aldehydes			0.372676
Sesquiterpene ketone			1.91148
Sesquiterpene oxide			1.68118
Alcohols			-0.137296	1.46693
Aldehydes			-0.531989	0.573735
Alkanes
Apocarotenoid
Monoterpenoids			-0.244795	-0.337537
Sesquiterpenoids			0.655697	-0.135989
Non-terpenoids			-0.483371	0.893848
Total aromas			-0.239425	-0.331585
			-0.483371	0.665611	0.893848
Note: a Tn, quantified by total ion current mode, while unlabeled compounds were quantified by selective ion monitoring mode, according to Table 1 in Liu et al. [21] (Table S1).
b RI, Retion index on TR-5 column.
c RI*, retention index on a semistandard nonpolar column. Values were obtained from the NIST 2014 library (http://nistmassspeclibrary.com/).
d R-An, Red Anliu orange; An, Anliu orange; R-GX, Red-flesh Guanxi pummelo; GX, Guanxi pummelo; the red column, log[(the concentration of volatile in red-flseh mutant/the concentration of volatile in its corresponding wild type ), 2]>0; the blue column, log[(the concentration of volatile in red-flseh mutant/the concentration of volatile in its corresponding wild type ), 2]<0; the table cell color…
